# Supplementary material for: Surface Modification Using Polydopamine-Coated Liquid Metal Nanocapsules for Improving Performance of Graphene Paper-Based Thermal Interface Materials
Source: Nanomaterials (Basel). 2021 May 7;11(5):1236. doi: 10.3390/nano11051236 (PMC8151624; doi:10.3390/nano11051236)
Supplement: Supplementary file 1 [file nanomaterials-11-01236-s001.zip]

Archive with 1 entries (1 files):
- nanomaterials-1172776-supplementary.pdf
